# Supplementary material for: Cryo-EM ligand building using AlphaFold3-like model and molecular dynamics
Source: PLoS Comput Biol. 2025 Aug 11;21(8):e1013367. doi: 10.1371/journal.pcbi.1013367 (PMC12364316; doi:10.1371/journal.pcbi.1013367)
Supplement: S1 Data — (XLSX) [file pcbi.1013367.s001.xlsx]

## Sheet: LRRK2+MLi-2
Simulation frame	Cross-correlations
	Ligand	Pocket	Protein
0	0.794454	0.703538	0.455278
1	0.752554	0.690048	0.43599
2	0.293503	0.487545	0.363773
3	0.526158	0.58096	0.366522
4	0.528072	0.558175	0.350121
5	0.250326	0.528649	0.36564
6	0.422272	0.511113	0.324615
7	0.599092	0.612831	0.366342
8	0.336583	0.554538	0.375481
9	0.278087	0.509254	0.365389
10	0.371542	0.532804	0.355032
11	0.578691	0.59958	0.361641
12	0.553086	0.668225	0.372208
13	0.588573	0.675288	0.389761
14	0.432088	0.608792	0.387628
15	0.487341	0.612259	0.374916
16	0.420047	0.556614	0.37786
17	0.467872	0.617627	0.395931
18	0.408785	0.631561	0.403319
19	0.496446	0.651758	0.383379
20	0.543245	0.60691	0.389277
21	0.492185	0.638198	0.410575
22	0.242813	0.50584	0.385372
23	0.611431	0.680343	0.440696
24	0.628695	0.629681	0.424339
25	0.500514	0.637331	0.414573
26	0.526959	0.633077	0.421571
27	0.618539	0.6634	0.425102
28	0.498572	0.622181	0.423911
29	0.407621	0.617301	0.424978
30	0.58416	0.687143	0.424052
31	0.542486	0.591086	0.424403
32	0.653798	0.637711	0.433161
33	0.693319	0.637806	0.429044
34	0.541075	0.667679	0.429598
35	0.590522	0.653063	0.440048
36	0.636585	0.672925	0.438734
37	0.529627	0.635663	0.440318
38	0.554031	0.669681	0.435422
39	0.582579	0.663286	0.440803
40	0.509278	0.665686	0.443917
41	0.485618	0.682854	0.444571
42	0.524281	0.675853	0.444104
43	0.524972	0.680463	0.453532
44	0.549399	0.710263	0.452738
45	0.49538	0.659933	0.45156
46	0.555501	0.670423	0.454532
47	0.515368	0.671424	0.448937
48	0.543727	0.665169	0.459302
49	0.507326	0.672792	0.457892
50	0.527804	0.657399	0.442815
51	0.565393	0.684619	0.460621
52	0.655813	0.673631	0.456609
53	0.507238	0.656563	0.458645
54	0.59975	0.706429	0.468801
55	0.631588	0.700127	0.469262
56	0.567671	0.679561	0.467898
57	0.597476	0.697118	0.465622
58	0.592939	0.692225	0.470354
59	0.552628	0.682051	0.467799
60	0.596073	0.692333	0.468818
61	0.612125	0.711469	0.473672
62	0.606958	0.688385	0.472525
63	0.598105	0.691834	0.473305
64	0.62955	0.715518	0.475929
65	0.659139	0.669891	0.475511
66	0.612562	0.699492	0.484445
67	0.624665	0.68224	0.476552
68	0.607009	0.673456	0.48105
69	0.618485	0.683358	0.480779
70	0.570934	0.694562	0.483299
71	0.681986	0.677848	0.485123
72	0.645306	0.689259	0.481356
73	0.658626	0.715666	0.488662
74	0.563022	0.670726	0.485965
75	0.618391	0.693843	0.492708
76	0.596729	0.688446	0.486514
77	0.569313	0.705036	0.488786
78	0.636789	0.701173	0.493027
79	0.680479	0.682185	0.499464
80	0.597181	0.690044	0.492274
81	0.592021	0.689334	0.495586
82	0.566906	0.685024	0.495381
83	0.557459	0.704867	0.496594
84	0.613744	0.7038	0.496589
85	0.589702	0.68429	0.501383
86	0.61911	0.678325	0.502102
87	0.583662	0.695118	0.49995
88	0.622011	0.697277	0.500066
89	0.620605	0.710388	0.507807
90	0.658623	0.693335	0.505059
91	0.597139	0.694847	0.50511
92	0.61138	0.692564	0.500934
93	0.646463	0.673675	0.499471
94	0.64544	0.700079	0.503244
95	0.580936	0.70515	0.509201
96	0.619668	0.685287	0.509369
97	0.616896	0.694301	0.506067
98	0.583853	0.711995	0.509257
99	0.60115	0.685036	0.507489
100	0.614856	0.720718	0.508933
101	0.656601	0.693989	0.509512
102	0.629263	0.721497	0.510023
103	0.641929	0.672382	0.508004
104	0.651585	0.715914	0.509055
105	0.721711	0.697913	0.513009
106	0.696763	0.703635	0.512384
107	0.680116	0.694441	0.5117
108	0.62265	0.710798	0.513611
109	0.693581	0.70581	0.516617
110	0.624377	0.699246	0.516747
111	0.603659	0.707752	0.513181
112	0.633209	0.708067	0.516206
113	0.674018	0.72043	0.515496
114	0.664435	0.713539	0.517146
115	0.650539	0.694827	0.518332
116	0.672092	0.701594	0.515511
117	0.630735	0.717317	0.518293
118	0.621614	0.715321	0.519735
119	0.60177	0.713096	0.522799
120	0.645162	0.705384	0.520981
121	0.678434	0.713888	0.523245
122	0.650727	0.717225	0.524991
123	0.654441	0.714096	0.520728
124	0.591703	0.716432	0.522511
125	0.644099	0.717719	0.522471
126	0.64274	0.69205	0.528144
127	0.616669	0.689691	0.523918
128	0.646991	0.704266	0.526929
129	0.726458	0.702732	0.527005
130	0.659094	0.683308	0.523428
131	0.68784	0.703676	0.5277
132	0.779735	0.69033	0.528098
133	0.733588	0.719002	0.527394
134	0.726444	0.699153	0.529025
135	0.714491	0.716413	0.529423
136	0.712194	0.711695	0.527753
137	0.808177	0.715866	0.529604
138	0.766135	0.702285	0.531057
139	0.761388	0.70226	0.528368
140	0.766361	0.690515	0.532483
141	0.754227	0.722151	0.532107
142	0.790229	0.720449	0.531031
143	0.768124	0.708786	0.530528
144	0.714091	0.709476	0.532163
145	0.744305	0.710854	0.530999
146	0.710977	0.692437	0.535862
147	0.683827	0.721225	0.53206
148	0.667496	0.709472	0.536739
149	0.621431	0.71726	0.537463
150	0.642806	0.705391	0.536631
151	0.645403	0.711455	0.537791
152	0.646458	0.690095	0.537523
153	0.704948	0.714792	0.540798
154	0.634661	0.699869	0.539324
155	0.627143	0.718962	0.53804
156	0.627244	0.703524	0.538053
157	0.640148	0.712373	0.538617
158	0.708541	0.695501	0.54047
159	0.707221	0.708282	0.540429
160	0.714652	0.705504	0.54031
161	0.702932	0.711671	0.540742
162	0.651293	0.714251	0.538764
163	0.703171	0.697356	0.540266
164	0.664569	0.695591	0.540671
165	0.615797	0.705832	0.542217
166	0.669898	0.697325	0.542616
167	0.628103	0.694953	0.545381
168	0.722218	0.707057	0.545088
169	0.646877	0.70979	0.543536
170	0.682824	0.698378	0.545608
171	0.629497	0.705912	0.542188
172	0.699855	0.684427	0.545759
173	0.718583	0.705588	0.543116
174	0.713642	0.707878	0.546665
175	0.713287	0.689619	0.546026
176	0.727256	0.711609	0.545475
177	0.748377	0.709252	0.546891
178	0.699431	0.70318	0.546845
179	0.689142	0.69663	0.546029
180	0.738754	0.709183	0.546189
181	0.697868	0.690658	0.547301
182	0.756865	0.716947	0.547553
183	0.810888	0.69046	0.546877
184	0.7932	0.697943	0.5483
185	0.782783	0.712631	0.547614
186	0.728236	0.70564	0.549772
187	0.775869	0.680475	0.547832
188	0.836866	0.690542	0.546905
189	0.786584	0.709902	0.549588
190	0.738443	0.709563	0.550154
191	0.806074	0.710313	0.55067
192	0.773138	0.706713	0.550406
193	0.779142	0.69384	0.552036
194	0.790033	0.709752	0.551527
195	0.794254	0.696374	0.550703
196	0.803159	0.704319	0.55052
197	0.74764	0.67798	0.55116
198	0.750174	0.680914	0.552167
199	0.741175	0.712663	0.551888
200	0.813222	0.704943	0.552522
201	0.764682	0.693548	0.553438

## Sheet: PI3Kα+Alpelisib
Simulation frame	Cross-correlations
	Ligand	Pocket	Protein
0	0.694726	0.549908	0.44678
1	0.662242	0.532993	0.435502
2	0.672442	0.513757	0.386628
3	0.543297	0.436238	0.390803
4	0.655733	0.512991	0.382995
5	0.634006	0.510708	0.354397
6	0.663612	0.499318	0.37161
7	0.59169	0.477758	0.390451
8	0.500227	0.484173	0.365584
9	0.477423	0.456512	0.38569
10	0.501606	0.427977	0.386236
11	0.483776	0.381091	0.364752
12	0.483442	0.390691	0.400885
13	0.546799	0.333086	0.356087
14	0.51885	0.446574	0.409119
15	0.468635	0.411818	0.399539
16	0.592491	0.477996	0.395535
17	0.587709	0.483125	0.394211
18	0.465494	0.424297	0.40326
19	0.495691	0.426514	0.420224
20	0.463099	0.388321	0.409695
21	0.613956	0.446994	0.406546
22	0.451301	0.364905	0.409941
23	0.545577	0.389679	0.415749
24	0.617186	0.509855	0.411396
25	0.598558	0.483149	0.413756
26	0.598332	0.508786	0.419127
27	0.658068	0.504109	0.419583
28	0.533057	0.491652	0.418037
29	0.571005	0.439746	0.416848
30	0.425573	0.476803	0.421158
31	0.551501	0.466561	0.429022
32	0.560955	0.514672	0.431945
33	0.480241	0.475919	0.428145
34	0.459665	0.481811	0.42783
35	0.656569	0.53597	0.424837
36	0.599869	0.538957	0.434339
37	0.627342	0.508552	0.431725
38	0.70288	0.522303	0.438285
39	0.563648	0.536545	0.437167
40	0.453753	0.485893	0.441357
41	0.504976	0.513399	0.444968
42	0.518443	0.55242	0.441287
43	0.640876	0.528537	0.441083
44	0.543271	0.541416	0.445354
45	0.615766	0.555263	0.444443
46	0.633131	0.523089	0.441819
47	0.610922	0.56801	0.444337
48	0.644491	0.555251	0.451442
49	0.635982	0.549294	0.453471
50	0.627875	0.544099	0.451369
51	0.471976	0.516663	0.451085
52	0.623937	0.545823	0.451257
53	0.512065	0.550546	0.455192
54	0.573887	0.561132	0.454536
55	0.542417	0.545532	0.45348
56	0.575123	0.547972	0.45
57	0.552444	0.539871	0.459517
58	0.617727	0.542956	0.454943
59	0.599642	0.558493	0.455438
60	0.577872	0.560688	0.463455
61	0.559754	0.539423	0.457637
62	0.577962	0.546833	0.462437
63	0.579838	0.526809	0.45943
64	0.609909	0.546011	0.46159
65	0.544929	0.551888	0.460076
66	0.520657	0.52876	0.463103
67	0.544712	0.538369	0.462746
68	0.610003	0.557861	0.464838
69	0.654834	0.552912	0.466346
70	0.586907	0.543433	0.4669
71	0.617384	0.526826	0.467163
72	0.53971	0.514168	0.466147
73	0.639908	0.538478	0.468141
74	0.625093	0.555007	0.469831
75	0.628603	0.550687	0.469069
76	0.689638	0.543107	0.468302
77	0.665832	0.56326	0.471828
78	0.621773	0.562027	0.47077
79	0.695825	0.575469	0.470253
80	0.676312	0.569711	0.471879
81	0.663414	0.588498	0.474973
82	0.675941	0.574071	0.476211
83	0.614109	0.563458	0.471382
84	0.711911	0.58423	0.474127
85	0.667653	0.576945	0.478827
86	0.669755	0.571955	0.477888
87	0.565878	0.564898	0.4787
88	0.682679	0.571884	0.478545
89	0.693016	0.5613	0.477174
90	0.584605	0.554359	0.477791
91	0.674396	0.564083	0.477672
92	0.686943	0.567085	0.479895
93	0.700819	0.562412	0.480271
94	0.692234	0.576122	0.483269
95	0.62079	0.579293	0.483294
96	0.626395	0.559487	0.480445
97	0.691575	0.59228	0.48131
98	0.65693	0.584502	0.481346
99	0.671046	0.565751	0.480082
100	0.638162	0.576151	0.483964
101	0.674965	0.570263	0.482166
102	0.667676	0.579741	0.482996
103	0.6431	0.562344	0.484015
104	0.708423	0.575708	0.484877
105	0.708715	0.583271	0.487599
106	0.684665	0.580576	0.48761
107	0.661023	0.574027	0.484056
108	0.68827	0.585858	0.485906
109	0.708419	0.576608	0.484115
110	0.681162	0.569148	0.486549
111	0.623467	0.566199	0.48632
112	0.646847	0.580053	0.489174
113	0.664321	0.576695	0.489211
114	0.633958	0.591541	0.490203
115	0.694921	0.564864	0.489765
116	0.717269	0.571627	0.489547
117	0.663671	0.571512	0.489335
118	0.66704	0.570906	0.490421
119	0.695459	0.582034	0.491243
120	0.723558	0.56671	0.491224
121	0.690569	0.572891	0.490275
122	0.688767	0.552588	0.490532
123	0.700406	0.584358	0.492047
124	0.707453	0.584729	0.491154
125	0.668775	0.572683	0.494485
126	0.714552	0.598015	0.494027
127	0.706342	0.577539	0.491497
128	0.694067	0.584338	0.494926
129	0.725263	0.578992	0.493117
130	0.718493	0.59623	0.495023
131	0.674721	0.572273	0.494887
132	0.675097	0.579966	0.497483
133	0.693981	0.573035	0.497218
134	0.69504	0.593247	0.496632
135	0.658275	0.593693	0.495432
136	0.684961	0.578889	0.496865
137	0.705311	0.582713	0.49557
138	0.679922	0.594372	0.494789
139	0.683204	0.596751	0.498213
140	0.674838	0.59655	0.496539
141	0.726008	0.598795	0.499161
142	0.729573	0.60492	0.496919
143	0.710932	0.601154	0.498328
144	0.737808	0.588378	0.498375
145	0.709381	0.58654	0.499426
146	0.702574	0.605155	0.498777
147	0.682907	0.594499	0.499992
148	0.704394	0.60764	0.502528
149	0.68955	0.607116	0.502254
150	0.699044	0.592859	0.503621
151	0.729084	0.602774	0.500885
152	0.701394	0.597611	0.502982
153	0.67143	0.589743	0.503723
154	0.68078	0.610896	0.501886
155	0.70933	0.587258	0.502174
156	0.719709	0.597839	0.503805
157	0.711751	0.604782	0.501815
158	0.714875	0.592363	0.503708
159	0.704855	0.595207	0.503827
160	0.717267	0.585177	0.50615
161	0.736664	0.602602	0.50792
162	0.697886	0.591118	0.506546
163	0.721608	0.603601	0.50637
164	0.719567	0.582317	0.507097
165	0.695715	0.594799	0.50789
166	0.699726	0.601723	0.507527
167	0.683369	0.602418	0.507742
168	0.698139	0.584301	0.50713
169	0.726611	0.605728	0.508499
170	0.687231	0.603547	0.506564
171	0.723128	0.597925	0.50756
172	0.715895	0.610424	0.509304
173	0.723417	0.60993	0.511973
174	0.715046	0.591357	0.509453
175	0.730014	0.583952	0.510758
176	0.705529	0.595276	0.509753
177	0.714214	0.600638	0.510668
178	0.726268	0.61821	0.51221
179	0.713277	0.59019	0.510223
180	0.699331	0.595731	0.51164
181	0.716859	0.587419	0.509891
182	0.724224	0.619525	0.512995
183	0.725983	0.612576	0.51287
184	0.702741	0.623888	0.511207
185	0.712851	0.615142	0.512322
186	0.682786	0.607665	0.511346
187	0.708392	0.612504	0.513241
188	0.71889	0.613934	0.513381
189	0.726985	0.626919	0.51195
190	0.69759	0.624415	0.513608
191	0.712418	0.60768	0.51393
192	0.725862	0.609551	0.51437
193	0.698645	0.61909	0.511226
194	0.72512	0.605527	0.514207
195	0.700565	0.610201	0.513237
196	0.730648	0.618215	0.515077
197	0.721508	0.629921	0.515932
198	0.70904	0.609258	0.513981
199	0.724455	0.60592	0.514184
200	0.68748	0.619084	0.516495
201	0.710876	0.60745	0.516942

## Sheet: H1R+Desloratadine
Simulation frame	Cross-correlations
	Ligand	Pocket	Protein
0	0.672876	0.520013	0.452021
1	0.649653	0.524404	0.445543
2	0.460745	0.443584	0.421634
3	0.495593	0.457587	0.395837
4	0.23185	0.247082	0.301361
5	0.260917	0.330452	0.338282
6	0.537377	0.428945	0.376474
7	0.58024	0.478108	0.393796
8	0.583259	0.505374	0.392309
9	0.566009	0.520078	0.337627
10	0.46146	0.444005	0.37606
11	0.463928	0.434357	0.381389
12	0.564765	0.41183	0.378395
13	0.452821	0.429097	0.354047
14	0.411984	0.407717	0.405888
15	0.465801	0.417835	0.372025
16	0.465674	0.469608	0.395531
17	0.462939	0.479468	0.389122
18	0.500662	0.482982	0.382699
19	0.498942	0.486257	0.399238
20	0.45477	0.44151	0.404134
21	0.544403	0.460159	0.403613
22	0.491584	0.481287	0.410384
23	0.530862	0.476469	0.400683
24	0.566776	0.504121	0.406488
25	0.521456	0.453985	0.402494
26	0.462777	0.451139	0.388756
27	0.477947	0.474114	0.411835
28	0.55007	0.505258	0.417257
29	0.48092	0.417187	0.409818
30	0.490658	0.484684	0.412095
31	0.516078	0.476136	0.411233
32	0.587917	0.428705	0.426016
33	0.503148	0.474175	0.426216
34	0.507402	0.479919	0.424111
35	0.444977	0.410288	0.417381
36	0.509573	0.504033	0.418171
37	0.450347	0.465725	0.414121
38	0.51065	0.428051	0.432788
39	0.504655	0.428055	0.412604
40	0.532115	0.458411	0.433049
41	0.462939	0.456232	0.424501
42	0.47174	0.49762	0.427732
43	0.470274	0.484928	0.438084
44	0.502952	0.50263	0.442398
45	0.436384	0.476863	0.436199
46	0.463322	0.440762	0.43227
47	0.525496	0.491219	0.441819
48	0.524441	0.503766	0.439101
49	0.524083	0.489375	0.447028
50	0.500133	0.469057	0.453293
51	0.517877	0.528556	0.449572
52	0.482896	0.472822	0.444963
53	0.526128	0.52217	0.45678
54	0.53346	0.478723	0.44359
55	0.556163	0.525791	0.450256
56	0.536582	0.520141	0.450222
57	0.515503	0.502482	0.446712
58	0.5137	0.465893	0.454317
59	0.495268	0.510444	0.455251
60	0.50459	0.500845	0.444615
61	0.492226	0.4915	0.450668
62	0.497757	0.51886	0.46872
63	0.468395	0.504722	0.454716
64	0.488075	0.483889	0.457459
65	0.488851	0.519006	0.461818
66	0.483422	0.455815	0.458921
67	0.539372	0.503874	0.460978
68	0.518771	0.505635	0.461696
69	0.529491	0.501929	0.463932
70	0.435325	0.512058	0.46462
71	0.489429	0.547022	0.467972
72	0.503882	0.493192	0.471904
73	0.502196	0.515578	0.471684
74	0.512006	0.511278	0.47234
75	0.497249	0.500532	0.464999
76	0.491473	0.525069	0.475181
77	0.500898	0.477592	0.462699
78	0.528401	0.514121	0.469492
79	0.507859	0.485435	0.467046
80	0.520245	0.516887	0.468226
81	0.499236	0.490947	0.468766
82	0.504683	0.475142	0.474235
83	0.508814	0.503135	0.474884
84	0.518869	0.510554	0.476629
85	0.518899	0.505133	0.467895
86	0.49972	0.469941	0.475059
87	0.522997	0.521685	0.481926
88	0.514312	0.482494	0.465505
89	0.487143	0.501101	0.476932
90	0.477645	0.502918	0.482124
91	0.463266	0.518646	0.475135
92	0.517812	0.510885	0.487046
93	0.522596	0.511156	0.482694
94	0.519294	0.530939	0.485731
95	0.463369	0.516854	0.487155
96	0.507807	0.522652	0.48063
97	0.5293	0.494947	0.484127
98	0.495806	0.476961	0.483753
99	0.522694	0.512908	0.478688
100	0.477904	0.521788	0.491711
101	0.527342	0.501708	0.496383
102	0.52663	0.51812	0.486235
103	0.495282	0.54231	0.493654
104	0.546828	0.484967	0.49211
105	0.553238	0.476341	0.493713
106	0.507478	0.508917	0.489917
107	0.539719	0.491067	0.492243
108	0.557734	0.523482	0.498749
109	0.529531	0.510115	0.495748
110	0.533121	0.533436	0.499422
111	0.500332	0.549152	0.497482
112	0.504117	0.514657	0.499695
113	0.513822	0.480557	0.49475
114	0.458295	0.498917	0.502033
115	0.513716	0.532587	0.499639
116	0.52969	0.502025	0.494232
117	0.521395	0.503255	0.503378
118	0.539634	0.535871	0.507133
119	0.526409	0.53045	0.501432
120	0.522928	0.521438	0.502683
121	0.516843	0.512778	0.501379
122	0.541044	0.518022	0.502166
123	0.514292	0.531646	0.50506
124	0.526994	0.507585	0.505998
125	0.554957	0.502371	0.502901
126	0.452654	0.510134	0.508336
127	0.48286	0.537817	0.510203
128	0.493463	0.525235	0.51025
129	0.558251	0.531739	0.507194
130	0.499494	0.495029	0.507983
131	0.481411	0.546432	0.50299
132	0.510216	0.537651	0.511191
133	0.480675	0.502742	0.510389
134	0.526142	0.522975	0.510461
135	0.529443	0.46523	0.510902
136	0.519256	0.510734	0.505808
137	0.553146	0.523234	0.509093
138	0.556707	0.502052	0.509466
139	0.519168	0.529046	0.513246
140	0.537118	0.54781	0.515669
141	0.577537	0.531049	0.514638
142	0.484899	0.559093	0.510952
143	0.522776	0.526069	0.516115
144	0.511662	0.542004	0.521649
145	0.509215	0.53922	0.517686
146	0.491918	0.544233	0.522438
147	0.522741	0.565254	0.514108
148	0.45445	0.554165	0.521209
149	0.491594	0.552906	0.52255
150	0.526236	0.57092	0.51932
151	0.435625	0.53108	0.520686
152	0.509674	0.56773	0.519125
153	0.508002	0.547616	0.524215
154	0.48211	0.564646	0.521149
155	0.498308	0.552082	0.522778
156	0.478704	0.543736	0.524327
157	0.450418	0.567371	0.519764
158	0.507982	0.552861	0.527729
159	0.509526	0.557564	0.527775
160	0.49475	0.559384	0.523351
161	0.55641	0.531924	0.520255
162	0.584312	0.543745	0.527106
163	0.525732	0.533313	0.528589
164	0.525462	0.535837	0.528484
165	0.555869	0.545597	0.530618
166	0.545019	0.56023	0.529377
167	0.581502	0.541876	0.526257
168	0.566808	0.570052	0.531353
169	0.560577	0.566814	0.532096
170	0.545865	0.544102	0.532288
171	0.564641	0.542753	0.52973
172	0.532767	0.570241	0.53188
173	0.517074	0.563936	0.530889
174	0.540122	0.534037	0.533473
175	0.570987	0.583116	0.52781
176	0.586793	0.572517	0.536301
177	0.578951	0.574171	0.533464
178	0.576746	0.577511	0.529946
179	0.551854	0.565881	0.529466
180	0.577047	0.568138	0.533952
181	0.577855	0.550402	0.528506
182	0.592947	0.577768	0.539
183	0.58009	0.569815	0.536658
184	0.530129	0.57879	0.536496
185	0.555453	0.579987	0.536174
186	0.590243	0.558532	0.533939
187	0.567532	0.543315	0.53388
188	0.553499	0.582245	0.535455
189	0.585374	0.581014	0.535613
190	0.5386	0.551116	0.538002
191	0.585601	0.56455	0.533461
192	0.601334	0.587338	0.533616
193	0.563241	0.549906	0.531872
194	0.598399	0.575839	0.535385
195	0.619675	0.571824	0.536012
196	0.558854	0.574308	0.534824
197	0.59161	0.553267	0.53545
198	0.554322	0.574848	0.539039
199	0.586004	0.538149	0.536811
200	0.582538	0.572422	0.535617
201	0.607068	0.59599	0.537945

## Sheet: HCA3+Acifran
Simulation frame	Cross-correlations
	Ligand	Pocket	Protein
0	0.350049	0.548497	0.540283
1	0.340983	0.529022	0.528368
2	0.194023	0.40951	0.46588
3	0.230916	0.380081	0.433078
4	0.385303	0.473243	0.47059
5	0.381058	0.384515	0.45592
6	0.40132	0.567996	0.448283
7	0.353962	0.553231	0.462474
8	0.349374	0.483868	0.433624
9	0.178376	0.469324	0.43424
10	0.245435	0.556451	0.491167
11	0.258418	0.559425	0.507652
12	0.219218	0.55385	0.500076
13	0.248205	0.518344	0.497722
14	0.360582	0.522536	0.483426
15	0.276116	0.442376	0.496088
16	0.343409	0.49151	0.505549
17	0.248944	0.487278	0.506145
18	0.249093	0.428863	0.500718
19	0.206748	0.444587	0.510546
20	0.2606	0.491433	0.515176
21	0.0744985	0.299689	0.48978
22	0.191584	0.450689	0.515551
23	0.314452	0.476652	0.518859
24	0.16141	0.482801	0.513025
25	0.227893	0.509398	0.522478
26	0.222851	0.535974	0.528374
27	0.172843	0.437613	0.531262
28	0.190125	0.472123	0.531274
29	0.157348	0.498054	0.52249
30	0.251075	0.534518	0.518442
31	0.0990968	0.416374	0.504338
32	0.137643	0.461706	0.524994
33	0.157896	0.508201	0.525646
34	0.157807	0.520832	0.525079
35	0.156746	0.479675	0.523333
36	0.212755	0.477736	0.524141
37	0.237016	0.445071	0.53361
38	0.14335	0.463496	0.523711
39	0.132512	0.474755	0.528871
40	0.173153	0.471097	0.529134
41	0.196592	0.443312	0.522928
42	0.232495	0.544874	0.533294
43	0.151494	0.470525	0.536653
44	0.180515	0.494711	0.54863
45	0.166335	0.490746	0.538315
46	0.237254	0.525784	0.543952
47	0.224995	0.506182	0.538844
48	0.205695	0.474579	0.544205
49	0.0747859	0.484998	0.540532
50	0.108153	0.48055	0.536888
51	0.179358	0.498353	0.546902
52	0.203613	0.523498	0.551475
53	0.164572	0.520736	0.553464
54	0.269446	0.538852	0.546453
55	0.203598	0.543301	0.554879
56	0.249285	0.534969	0.554549
57	0.246853	0.509016	0.554737
58	0.143681	0.527155	0.548504
59	0.145113	0.537544	0.55065
60	0.183706	0.513546	0.550578
61	0.105838	0.507267	0.553944
62	0.177251	0.452092	0.559085
63	0.248106	0.531661	0.558141
64	0.272864	0.561326	0.56239
65	0.224754	0.536067	0.558493
66	0.199296	0.517358	0.5656
67	0.144602	0.537273	0.557733
68	0.270396	0.538331	0.560038
69	0.248832	0.54024	0.565489
70	0.192625	0.540105	0.560843
71	0.26515	0.546134	0.558367
72	0.204104	0.517528	0.570326
73	0.317407	0.527455	0.568261
74	0.261426	0.546507	0.567264
75	0.199508	0.572436	0.572236
76	0.331195	0.586747	0.572559
77	0.379463	0.542571	0.576309
78	0.280898	0.576117	0.576877
79	0.274495	0.543893	0.566889
80	0.186235	0.519235	0.574777
81	0.317348	0.54058	0.572469
82	0.257272	0.568521	0.576133
83	0.222223	0.550794	0.571852
84	0.250119	0.556536	0.578032
85	0.224511	0.558754	0.582362
86	0.123624	0.566488	0.578001
87	0.170869	0.547679	0.577092
88	0.219385	0.534415	0.579976
89	0.280302	0.565531	0.583308
90	0.294511	0.557909	0.585254
91	0.38258	0.571952	0.584031
92	0.411687	0.578603	0.583512
93	0.370451	0.55671	0.587889
94	0.356633	0.555331	0.577285
95	0.395468	0.554534	0.588485
96	0.272743	0.547744	0.586173
97	0.393486	0.557903	0.589927
98	0.374148	0.535427	0.593808
99	0.3032	0.53678	0.59236
100	0.494082	0.558305	0.58829
101	0.412323	0.576774	0.590293
102	0.415267	0.586427	0.588977
103	0.429389	0.572748	0.588788
104	0.574125	0.604503	0.596285
105	0.411556	0.562793	0.587496
106	0.39468	0.585351	0.596026
107	0.459301	0.591053	0.59963
108	0.590019	0.593665	0.59866
109	0.319669	0.589597	0.594284
110	0.445555	0.560371	0.600742
111	0.654532	0.596084	0.599048
112	0.65946	0.592678	0.59351
113	0.597681	0.569877	0.597583
114	0.635289	0.590948	0.599009
115	0.580568	0.611907	0.60171
116	0.566217	0.556357	0.596607
117	0.600147	0.555002	0.603153
118	0.572791	0.580741	0.600964
119	0.482897	0.578529	0.602505
120	0.58639	0.573616	0.60167
121	0.704021	0.576962	0.604877
122	0.693934	0.590121	0.603651
123	0.625109	0.554987	0.601078
124	0.701444	0.593145	0.608267
125	0.491168	0.542979	0.605613
126	0.621745	0.584093	0.60429
127	0.560684	0.568806	0.607304
128	0.602832	0.597508	0.605569
129	0.676267	0.55606	0.602473
130	0.579408	0.570566	0.605113
131	0.596766	0.582057	0.605927
132	0.589324	0.569688	0.60986
133	0.519711	0.59713	0.609801
134	0.678424	0.600989	0.608576
135	0.58033	0.598092	0.609147
136	0.323356	0.557925	0.61519
137	0.346615	0.587478	0.612362
138	0.396831	0.562494	0.610186
139	0.389603	0.572481	0.613161
140	0.385206	0.591057	0.612589
141	0.475316	0.591399	0.607492
142	0.367294	0.597345	0.613409
143	0.55591	0.6111	0.610047
144	0.580127	0.570014	0.609656
145	0.523202	0.603046	0.61012
146	0.546559	0.604197	0.608299
147	0.560067	0.587249	0.608287
148	0.556714	0.608078	0.613757
149	0.534926	0.596994	0.616564
150	0.545347	0.594626	0.614504
151	0.53003	0.594841	0.614526
152	0.602249	0.606787	0.606715
153	0.581101	0.585897	0.613013
154	0.600364	0.594611	0.611007
155	0.640912	0.627405	0.615077
156	0.638046	0.609295	0.614786
157	0.607107	0.59979	0.612247
158	0.655002	0.602713	0.611769
159	0.600954	0.611512	0.615443
160	0.672239	0.615203	0.613189
161	0.672251	0.623283	0.613342
162	0.598181	0.624306	0.615152
163	0.624306	0.589154	0.613145
164	0.599846	0.598784	0.618488
165	0.67814	0.631431	0.621248
166	0.734834	0.619521	0.619533
167	0.553396	0.597859	0.614546
168	0.657126	0.616293	0.615307
169	0.572759	0.602425	0.612252
170	0.596486	0.584818	0.616554
171	0.58305	0.602555	0.616033
172	0.553637	0.615318	0.622195
173	0.639313	0.607699	0.621723
174	0.677053	0.609893	0.620641
175	0.620325	0.609343	0.617964
176	0.711753	0.618285	0.618401
177	0.575536	0.58574	0.625964
178	0.605043	0.602676	0.621391
179	0.574118	0.61565	0.621904
180	0.603212	0.614064	0.621469
181	0.607106	0.600319	0.621057
182	0.604272	0.606655	0.618936
183	0.65491	0.611177	0.619884
184	0.671848	0.611549	0.62249
185	0.587258	0.583353	0.624708
186	0.571974	0.587239	0.621792
187	0.652334	0.606972	0.624232
188	0.652538	0.624709	0.625114
189	0.523818	0.595233	0.62607
190	0.612246	0.620193	0.624951
191	0.625713	0.607875	0.625359
192	0.591099	0.607135	0.621188
193	0.65262	0.618247	0.627858
194	0.629277	0.615026	0.625273
195	0.60538	0.611344	0.624997
196	0.568731	0.596192	0.622922
197	0.663423	0.586916	0.62437
198	0.650485	0.617851	0.629422
199	0.637232	0.611146	0.62634
200	0.604649	0.621524	0.626266
201	0.613523	0.589299	0.624349

## Sheet: GlyT1+SSR504734
Simulation frame	Cross-correlations
	Ligand	Pocket	Protein
0	0.237738	0.682053	0.583538
1	0.206593	0.631356	0.590994
2	0.235665	0.649396	0.594866
3	0.161351	0.591053	0.549782
4	0.0604313	0.555608	0.544148
5	0.0266171	0.58046	0.54655
6	-0.0830806	0.476371	0.550328
7	-0.0196675	0.558406	0.573734
8	0.0813234	0.567774	0.544434
9	-0.0697366	0.537831	0.575895
10	-0.0957823	0.477742	0.585343
11	-0.0699301	0.488245	0.566519
12	-0.0397558	0.587361	0.591924
13	-0.0586069	0.564229	0.572247
14	-0.0473968	0.587242	0.59457
15	-0.0413761	0.580587	0.5942
16	-0.0561715	0.582992	0.571766
17	-0.0855415	0.505348	0.595396
18	-0.0474523	0.568148	0.583224
19	-0.0489834	0.571187	0.597022
20	-0.0694182	0.582836	0.58763
21	-0.0366128	0.566221	0.617533
22	-0.0522377	0.584857	0.613709
23	-0.0549518	0.554358	0.580414
24	-0.0709763	0.546903	0.60897
25	-0.0862996	0.542329	0.626415
26	-0.0234118	0.581458	0.605067
27	-0.00945425	0.564472	0.617579
28	-0.0712093	0.584235	0.61294
29	-0.0589998	0.599526	0.61576
30	-0.00584236	0.613787	0.636347
31	-0.0498246	0.601967	0.604751
32	-0.0837549	0.576018	0.617905
33	-0.0731934	0.599675	0.595324
34	-0.00651547	0.572542	0.607373
35	-0.0871638	0.612314	0.632672
36	-0.09388	0.590126	0.61993
37	-0.0141811	0.621665	0.625791
38	0.070189	0.653258	0.635275
39	-0.0258811	0.594179	0.63694
40	-0.0721151	0.612565	0.62221
41	-0.0406393	0.596616	0.624872
42	-0.0763172	0.595824	0.622907
43	-0.0888829	0.590334	0.641678
44	-0.0427853	0.580136	0.628329
45	-0.0519562	0.589567	0.649845
46	0.252922	0.653992	0.641389
47	0.117262	0.635461	0.646825
48	0.172411	0.644728	0.633543
49	0.150759	0.636162	0.638216
50	0.223984	0.65434	0.644726
51	0.168222	0.638382	0.63769
52	0.199636	0.694605	0.645465
53	0.138725	0.667554	0.645696
54	0.170924	0.68582	0.647753
55	0.173522	0.69313	0.643771
56	0.258205	0.688048	0.651064
57	0.285336	0.706388	0.65056
58	0.290446	0.695132	0.647398
59	0.254717	0.668342	0.648478
60	0.316963	0.688308	0.643013
61	0.278013	0.664265	0.6639
62	0.125285	0.682721	0.66141
63	0.306427	0.703636	0.667477
64	0.130949	0.676802	0.652885
65	0.145979	0.695333	0.66006
66	0.152372	0.683775	0.663952
67	0.197041	0.697007	0.658566
68	0.255193	0.723588	0.672425
69	0.255822	0.687174	0.649378
70	0.189112	0.692943	0.650612
71	0.230429	0.687982	0.673398
72	0.225465	0.699827	0.671497
73	0.317363	0.691706	0.665662
74	0.250089	0.688359	0.664447
75	0.283481	0.687061	0.666039
76	0.413487	0.700217	0.679366
77	0.317506	0.704986	0.675562
78	0.360616	0.681294	0.676059
79	0.371313	0.697466	0.670111
80	0.260835	0.681358	0.675536
81	0.349074	0.701822	0.669765
82	0.192755	0.715337	0.675161
83	0.343735	0.714179	0.667108
84	0.270964	0.703721	0.669752
85	0.280193	0.733545	0.668867
86	0.471167	0.724156	0.67407
87	0.506554	0.734922	0.681972
88	0.551155	0.731849	0.675243
89	0.469335	0.747234	0.674729
90	0.507177	0.739045	0.675783
91	0.360982	0.739213	0.668665
92	0.392776	0.727658	0.687404
93	0.392276	0.72756	0.672794
94	0.390112	0.733247	0.687024
95	0.36193	0.721796	0.686986
96	0.291604	0.733437	0.683771
97	0.266788	0.729768	0.678888
98	0.258209	0.736612	0.680045
99	0.330217	0.730547	0.67472
100	0.394242	0.735999	0.684081
101	0.404207	0.737817	0.676189
102	0.313135	0.728433	0.688471
103	0.357599	0.735235	0.686762
104	0.369142	0.743252	0.687405
105	0.330415	0.733499	0.691293
106	0.372567	0.720317	0.690812
107	0.332113	0.737533	0.687624
108	0.40841	0.727055	0.679911
109	0.323367	0.723324	0.692655
110	0.330065	0.730722	0.690408
111	0.423592	0.719872	0.67895
112	0.346863	0.745056	0.677897
113	0.374566	0.732473	0.679392
114	0.330385	0.731137	0.693136
115	0.278292	0.741798	0.694377
116	0.296231	0.74688	0.696233
117	0.339782	0.741095	0.694416
118	0.51531	0.73611	0.679673
119	0.330113	0.728638	0.682041
120	0.495341	0.741711	0.68611
121	0.485566	0.734612	0.689488
122	0.531622	0.741586	0.688218
123	0.518007	0.743159	0.688409
124	0.499575	0.744659	0.691615
125	0.488304	0.740587	0.687734
126	0.550745	0.751886	0.683598
127	0.547042	0.741981	0.695882
128	0.543344	0.760198	0.680268
129	0.503155	0.748051	0.701499
130	0.555396	0.748126	0.69244
131	0.56804	0.742842	0.682798
132	0.539254	0.748381	0.689228
133	0.449662	0.757693	0.701685
134	0.412855	0.755512	0.684559
135	0.496003	0.752366	0.696619
136	0.540347	0.753872	0.690563
137	0.530398	0.760775	0.700887
138	0.481247	0.750517	0.698623
139	0.50814	0.745814	0.684467
140	0.529715	0.746288	0.689343
141	0.466098	0.754073	0.686037
142	0.443627	0.750033	0.685984
143	0.48673	0.752916	0.693915
144	0.516887	0.754268	0.691234
145	0.441015	0.759978	0.697282
146	0.482701	0.760516	0.701624
147	0.496609	0.751754	0.685533
148	0.419124	0.759029	0.703647
149	0.506298	0.756958	0.686006
150	0.473529	0.748097	0.687374
151	0.488517	0.758641	0.704264
152	0.47004	0.757987	0.702464
153	0.510612	0.748453	0.705256
154	0.585774	0.745885	0.689229
155	0.591105	0.756502	0.698439
156	0.599623	0.763517	0.703496
157	0.577496	0.758831	0.689969
158	0.531679	0.759748	0.704438
159	0.493398	0.755881	0.699694
160	0.606398	0.756034	0.690188
161	0.608638	0.775271	0.689476
162	0.655338	0.77438	0.705271
163	0.620012	0.768273	0.693774
164	0.606366	0.773945	0.707346
165	0.606952	0.781949	0.689896
166	0.623217	0.774709	0.708476
167	0.556662	0.775223	0.7081
168	0.589074	0.771499	0.710002
169	0.584959	0.776414	0.692978
170	0.613254	0.773104	0.708931
171	0.586247	0.769637	0.703199
172	0.623972	0.776279	0.692998
173	0.621792	0.777147	0.708966
174	0.600516	0.78513	0.693644
175	0.584895	0.780984	0.708979
176	0.629406	0.774358	0.709101
177	0.607622	0.784404	0.694267
178	0.600448	0.779734	0.697468
179	0.61603	0.784646	0.695258
180	0.609519	0.77634	0.708016
181	0.630873	0.787497	0.696544
182	0.631267	0.783508	0.701641
183	0.640135	0.779093	0.695476
184	0.634039	0.785604	0.70994
185	0.619218	0.783222	0.696409
186	0.645162	0.780279	0.707558
187	0.594833	0.789425	0.714122
188	0.614676	0.780338	0.709177
189	0.617994	0.779727	0.695321
190	0.61102	0.779646	0.69702
191	0.609528	0.782358	0.695178
192	0.616591	0.777936	0.696833
193	0.609183	0.784703	0.697363
194	0.616456	0.775405	0.71374
195	0.640486	0.782452	0.696169
196	0.624393	0.788838	0.711671
197	0.642309	0.781666	0.696478
198	0.63534	0.782291	0.713634
199	0.636756	0.783582	0.713792
200	0.62176	0.778056	0.71418
201	0.623579	0.784866	0.696947

## Sheet: CHT1+hemicholinium-3
Simulation frame	Cross-correlations
	Ligand	Pocket	Protein
0	0.187766	0.433763	0.525001
1	0.132625	0.40628	0.520616
2	0.0851338	0.404646	0.483002
3	0.0238441	0.385262	0.473718
4	0.0841925	0.377964	0.46202
5	0.065115	0.383371	0.430013
6	0.0821199	0.418841	0.491973
7	0.102906	0.388461	0.48178
8	0.213134	0.359362	0.481973
9	0.175371	0.36663	0.477975
10	0.0908734	0.388563	0.482687
11	0.0740483	0.388174	0.50329
12	0.00638618	0.374282	0.480107
13	0.113947	0.406534	0.510458
14	0.197314	0.348365	0.487155
15	0.0196266	0.365356	0.518
16	0.0359518	0.360617	0.506307
17	0.140564	0.378364	0.508623
18	0.0727687	0.385184	0.51804
19	-0.00562705	0.405828	0.527312
20	0.0799999	0.376702	0.509656
21	0.0820621	0.384871	0.516293
22	0.0349339	0.421855	0.513279
23	0.000960635	0.388383	0.522467
24	0.0585793	0.407394	0.516839
25	0.0788623	0.442726	0.537098
26	0.0876557	0.41269	0.527642
27	0.167788	0.398006	0.521561
28	0.0600936	0.352552	0.52176
29	0.0534864	0.426748	0.525296
30	0.00893623	0.424715	0.531697
31	0.00965815	0.416773	0.53404
32	0.189263	0.428695	0.541844
33	0.122659	0.43658	0.541009
34	0.179159	0.453537	0.546147
35	0.0681772	0.417534	0.545148
36	0.0939029	0.458357	0.54968
37	0.111048	0.437347	0.540894
38	0.191486	0.459889	0.552409
39	0.0383783	0.412954	0.55154
40	0.0884423	0.407567	0.551502
41	0.164278	0.400664	0.546305
42	0.0957461	0.46125	0.540555
43	0.153327	0.427303	0.541695
44	0.0911756	0.456834	0.544419
45	0.10625	0.451687	0.553439
46	0.0718898	0.44041	0.555197
47	0.155705	0.45623	0.559293
48	0.178075	0.43161	0.560493
49	0.150069	0.474552	0.555307
50	0.0999155	0.471512	0.555004
51	0.0614163	0.45114	0.564918
52	0.146115	0.429614	0.559784
53	0.112325	0.459321	0.570186
54	0.129855	0.476517	0.561374
55	0.0274738	0.470811	0.569967
56	0.0836441	0.503819	0.563376
57	0.134854	0.493476	0.567936
58	0.109334	0.489361	0.570273
59	0.161904	0.4623	0.569877
60	0.0995895	0.459439	0.572152
61	0.173377	0.467444	0.570133
62	0.148442	0.455734	0.577914
63	0.0534059	0.462586	0.5763
64	0.13362	0.496891	0.576801
65	0.141517	0.474451	0.572581
66	0.1402	0.465361	0.573472
67	0.158231	0.491193	0.580736
68	0.0827076	0.481236	0.575237
69	0.0413476	0.490322	0.578255
70	0.0665442	0.491601	0.577038
71	0.119936	0.478688	0.577415
72	0.0855187	0.465977	0.576965
73	0.0910201	0.466396	0.577896
74	0.165043	0.485913	0.579617
75	0.0902434	0.462912	0.587373
76	0.155874	0.468158	0.579849
77	0.0472068	0.481044	0.58625
78	0.118398	0.492039	0.584358
79	0.116299	0.47692	0.583556
80	0.140154	0.497086	0.584419
81	0.120873	0.489784	0.579567
82	0.0997477	0.475577	0.586364
83	0.091422	0.493052	0.590851
84	0.166765	0.488992	0.593502
85	0.197884	0.524268	0.587873
86	0.149561	0.490739	0.58329
87	0.207657	0.503584	0.587817
88	0.0785342	0.484284	0.586236
89	0.152802	0.492244	0.590365
90	0.101587	0.484798	0.591476
91	0.0427314	0.488362	0.58813
92	0.141663	0.482448	0.594017
93	0.144596	0.513228	0.595961
94	0.179689	0.497212	0.594559
95	0.207997	0.49101	0.591967
96	0.157644	0.491515	0.596357
97	0.215935	0.484899	0.596195
98	0.0989554	0.478662	0.591778
99	0.167787	0.488135	0.596567
100	0.171138	0.464556	0.591187
101	0.170787	0.503557	0.595981
102	0.224534	0.494252	0.589133
103	0.118265	0.479361	0.593646
104	0.154976	0.47061	0.592308
105	0.177841	0.491956	0.595483
106	0.275311	0.520217	0.591908
107	0.158352	0.477835	0.593113
108	0.162229	0.486804	0.598629
109	0.23015	0.513805	0.598522
110	0.254016	0.50746	0.594096
111	0.124372	0.50555	0.599905
112	0.188838	0.509617	0.599471
113	0.120142	0.496776	0.598352
114	0.205578	0.504746	0.599951
115	0.222785	0.506507	0.595431
116	0.151441	0.48944	0.597666
117	0.218819	0.49978	0.596677
118	0.253014	0.528483	0.596359
119	0.228436	0.550634	0.597067
120	0.173999	0.55393	0.602843
121	0.270844	0.573728	0.604659
122	0.320469	0.584563	0.608137
123	0.348081	0.62388	0.604277
124	0.307509	0.623723	0.608605
125	0.350353	0.596716	0.603684
126	0.364337	0.600158	0.608451
127	0.362604	0.592814	0.609386
128	0.372667	0.618143	0.606868
129	0.380233	0.606086	0.603267
130	0.426726	0.611109	0.609574
131	0.361555	0.631787	0.608949
132	0.4862	0.623298	0.608411
133	0.414983	0.618922	0.607976
134	0.420716	0.623545	0.610122
135	0.470059	0.604506	0.612016
136	0.457099	0.624497	0.613115
137	0.450776	0.629874	0.609197
138	0.437121	0.630627	0.611042
139	0.436488	0.625098	0.612592
140	0.50616	0.649963	0.612251
141	0.348851	0.631429	0.612134
142	0.432962	0.649528	0.606453
143	0.349164	0.599251	0.608751
144	0.371899	0.624173	0.610018
145	0.368193	0.621242	0.608799
146	0.369029	0.62056	0.610294
147	0.430942	0.617192	0.608084
148	0.333544	0.616855	0.609399
149	0.373413	0.634458	0.61131
150	0.394442	0.6165	0.609424
151	0.380802	0.635736	0.61057
152	0.383315	0.636254	0.611234
153	0.417819	0.63397	0.615317
154	0.423349	0.64157	0.613834
155	0.422832	0.616959	0.610091
156	0.285671	0.591011	0.61624
157	0.392448	0.631839	0.614226
158	0.374856	0.615193	0.612268
159	0.490067	0.627049	0.611649
160	0.444253	0.638914	0.613326
161	0.414223	0.608662	0.613453
162	0.391344	0.611315	0.613059
163	0.423062	0.614066	0.612713
164	0.377725	0.638531	0.609477
165	0.430539	0.637408	0.612992
166	0.464192	0.628967	0.613043
167	0.47201	0.630272	0.610262
168	0.472754	0.635624	0.615099
169	0.40904	0.630425	0.610062
170	0.49982	0.651882	0.610431
171	0.500914	0.628682	0.607026
172	0.578004	0.638744	0.610868
173	0.537209	0.634762	0.613822
174	0.577694	0.632085	0.613764
175	0.557162	0.624607	0.611249
176	0.534052	0.639613	0.612846
177	0.539677	0.632616	0.608997
178	0.532349	0.631618	0.612107
179	0.547084	0.638665	0.616044
180	0.563801	0.638176	0.61313
181	0.535406	0.661328	0.612638
182	0.523533	0.636686	0.613729
183	0.629326	0.638248	0.615765
184	0.527542	0.618185	0.611296
185	0.589939	0.633799	0.614348
186	0.617	0.656913	0.617644
187	0.598218	0.651938	0.610605
188	0.643062	0.636994	0.616243
189	0.667916	0.649928	0.614692
190	0.634803	0.650221	0.615782
191	0.698618	0.642965	0.612854
192	0.690898	0.628644	0.613889
193	0.677799	0.642412	0.611464
194	0.683045	0.660684	0.618361
195	0.680515	0.625913	0.614673
196	0.677107	0.643208	0.618603
197	0.663479	0.639933	0.610739
198	0.699463	0.643096	0.607788
199	0.686608	0.626994	0.612929
200	0.697826	0.636347	0.613827
201	0.707714	0.637524	0.613854

## Sheet: ThTr2+Thiamine
Simulation frame	Cross-correlations
	Ligand	Pocket	Protein
0	0.385542	0.489533	0.513836
1	0.411056	0.48486	0.506873
2	0.466526	0.349216	0.455204
3	0.470177	0.393779	0.451414
4	0.518582	0.392433	0.451593
5	0.409311	0.401064	0.45596
6	0.366195	0.40308	0.467346
7	0.30375	0.370185	0.46346
8	0.191273	0.373287	0.460718
9	0.333415	0.436532	0.488777
10	0.234655	0.457385	0.476046
11	0.124721	0.414575	0.468225
12	0.342175	0.424167	0.482155
13	0.370766	0.424922	0.48182
14	0.432337	0.382277	0.483652
15	0.305183	0.466816	0.492484
16	0.329984	0.42412	0.467326
17	0.310263	0.462483	0.496982
18	0.461428	0.442027	0.480551
19	0.299102	0.427603	0.484247
20	0.345183	0.360161	0.482275
21	0.328696	0.424041	0.496441
22	0.334841	0.467389	0.50233
23	0.309576	0.462715	0.500368
24	0.236789	0.433931	0.507645
25	0.528696	0.457607	0.505136
26	0.407782	0.443775	0.513061
27	0.376388	0.433562	0.51287
28	0.325392	0.450127	0.518455
29	0.497587	0.451321	0.521514
30	0.322218	0.44949	0.523188
31	0.431974	0.43972	0.528426
32	0.401599	0.425266	0.51943
33	0.39771	0.476406	0.525119
34	0.41415	0.475306	0.525963
35	0.450367	0.528425	0.530082
36	0.401913	0.496542	0.541421
37	0.39946	0.486821	0.52908
38	0.402257	0.490803	0.528374
39	0.350697	0.492481	0.536945
40	0.356045	0.494636	0.536232
41	0.394959	0.452917	0.537165
42	0.473129	0.466365	0.539641
43	0.522783	0.476971	0.536474
44	0.449199	0.471036	0.536134
45	0.379417	0.48009	0.535565
46	0.327495	0.487848	0.544037
47	0.48979	0.475319	0.542651
48	0.40795	0.528865	0.547005
49	0.462189	0.477004	0.548626
50	0.366513	0.488499	0.550335
51	0.458892	0.502136	0.546621
52	0.454665	0.497465	0.539713
53	0.385846	0.508899	0.54805
54	0.388294	0.483414	0.546785
55	0.405924	0.498942	0.550403
56	0.432916	0.49127	0.54737
57	0.473971	0.488592	0.550457
58	0.47851	0.505137	0.550326
59	0.482845	0.495932	0.549382
60	0.458146	0.497177	0.555108
61	0.450415	0.52078	0.560988
62	0.398251	0.494392	0.555331
63	0.358013	0.528379	0.568296
64	0.351874	0.508808	0.562514
65	0.315221	0.500259	0.558234
66	0.381386	0.547896	0.563852
67	0.318647	0.515024	0.559841
68	0.386134	0.553438	0.576036
69	0.42882	0.533768	0.575412
70	0.365849	0.574903	0.574282
71	0.328063	0.528396	0.569144
72	0.384549	0.584337	0.573311
73	0.517954	0.575422	0.578509
74	0.355964	0.551352	0.570875
75	0.413114	0.558911	0.576886
76	0.381452	0.539267	0.571499
77	0.39116	0.598951	0.577051
78	0.383389	0.579183	0.585076
79	0.48285	0.583189	0.583083
80	0.420207	0.554764	0.579225
81	0.304579	0.574371	0.578925
82	0.365367	0.573897	0.588637
83	0.458915	0.54701	0.580641
84	0.391261	0.592102	0.590057
85	0.393269	0.562397	0.584927
86	0.370137	0.574721	0.590266
87	0.368217	0.574881	0.595492
88	0.415626	0.587208	0.598209
89	0.385783	0.557276	0.594112
90	0.379565	0.574326	0.595666
91	0.386147	0.568311	0.598317
92	0.273436	0.600689	0.603424
93	0.374223	0.591884	0.61108
94	0.365559	0.609759	0.611451
95	0.333839	0.599448	0.6107
96	0.333276	0.625749	0.616454
97	0.294381	0.637443	0.608436
98	0.404519	0.608824	0.610289
99	0.377955	0.619051	0.610488
100	0.324283	0.585839	0.610737
101	0.286793	0.614137	0.618774
102	0.350066	0.625143	0.617834
103	0.274543	0.627937	0.622576
104	0.319507	0.637034	0.627902
105	0.337307	0.633181	0.625815
106	0.265122	0.621907	0.628965
107	0.316791	0.622715	0.636161
108	0.365617	0.647339	0.642675
109	0.256916	0.650918	0.638838
110	0.332927	0.618128	0.636364
111	0.298818	0.627397	0.645537
112	0.391045	0.643674	0.64673
113	0.316551	0.611914	0.644158
114	0.364604	0.629218	0.654733
115	0.296146	0.63924	0.650315
116	0.512598	0.662595	0.654233
117	0.416333	0.661688	0.661216
118	0.331648	0.63323	0.658483
119	0.434188	0.65345	0.6607
120	0.363327	0.641763	0.658488
121	0.418748	0.664846	0.661259
122	0.443031	0.668737	0.670211
123	0.475332	0.686203	0.664696
124	0.399662	0.675666	0.672493
125	0.462847	0.666749	0.674674
126	0.378489	0.664373	0.667995
127	0.33238	0.666033	0.676289
128	0.413401	0.682736	0.682949
129	0.428482	0.675649	0.681007
130	0.424679	0.678985	0.688408
131	0.400234	0.670039	0.692795
132	0.475632	0.658942	0.68639
133	0.290408	0.673539	0.692565
134	0.431024	0.679036	0.682963
135	0.460587	0.675665	0.696067
136	0.5688	0.676096	0.699296
137	0.571075	0.673708	0.694333
138	0.553818	0.669378	0.704441
139	0.53783	0.674687	0.708817
140	0.460941	0.65364	0.7072
141	0.382339	0.671764	0.709027
142	0.490007	0.673321	0.709838
143	0.523676	0.689178	0.712438
144	0.490578	0.665286	0.703711
145	0.536416	0.660226	0.706761
146	0.341034	0.673879	0.719011
147	0.442892	0.662795	0.712705
148	0.423057	0.668419	0.712682
149	0.3618	0.663218	0.705769
150	0.44084	0.682724	0.716396
151	0.289041	0.646244	0.70672
152	0.440031	0.660088	0.716935
153	0.387026	0.676689	0.71763
154	0.338409	0.663012	0.715287
155	0.379666	0.662206	0.716399
156	0.320195	0.64993	0.72036
157	0.453754	0.664602	0.721506
158	0.33759	0.666314	0.719047
159	0.497876	0.665802	0.724857
160	0.460458	0.66002	0.722111
161	0.425225	0.66894	0.721968
162	0.396613	0.676978	0.720187
163	0.385701	0.655427	0.718875
164	0.450526	0.662826	0.717308
165	0.445309	0.669198	0.720323
166	0.478389	0.672193	0.720716
167	0.414408	0.652238	0.722415
168	0.392971	0.677218	0.721016
169	0.531397	0.661542	0.72565
170	0.487025	0.680404	0.731891
171	0.492429	0.682554	0.724964
172	0.344744	0.663527	0.725981
173	0.403787	0.695373	0.729607
174	0.351203	0.684134	0.728527
175	0.45434	0.680021	0.728171
176	0.48152	0.68421	0.725618
177	0.456356	0.690718	0.725938
178	0.50563	0.670054	0.728143
179	0.463252	0.685536	0.732566
180	0.466407	0.679123	0.728804
181	0.503162	0.661383	0.733206
182	0.423129	0.681168	0.730463
183	0.513971	0.669292	0.733422
184	0.597373	0.673544	0.735197
185	0.594855	0.687343	0.731346
186	0.63427	0.683383	0.73727
187	0.682734	0.67366	0.733749
188	0.556315	0.6791	0.739459
189	0.633658	0.686024	0.736601
190	0.690604	0.68429	0.739474
191	0.578041	0.678628	0.740445
192	0.612745	0.67619	0.738331
193	0.660113	0.689272	0.744145
194	0.667189	0.694734	0.738216
195	0.494897	0.673709	0.737215
196	0.67708	0.688807	0.736473
197	0.617022	0.688574	0.735893
198	0.646771	0.672229	0.736474
199	0.573443	0.681863	0.736999
200	0.644909	0.691417	0.742223
201	0.699467	0.687003	0.741803

## Sheet: NET+Bupropion
Simulation frame	Cross-correlations
	Ligand	Pocket	Protein
0	0.348283	0.493271	0.441379
1	0.281951	0.478418	0.433024
2	0.40153	0.444233	0.390154
3	0.366131	0.442968	0.373829
4	0.396117	0.48529	0.380033
5	0.212415	0.442698	0.306211
6	0.356622	0.351814	0.389351
7	0.38002	0.387611	0.356246
8	0.371222	0.350226	0.364112
9	0.352771	0.356356	0.352206
10	0.423568	0.359965	0.38163
11	0.441379	0.377794	0.358775
12	0.398174	0.403707	0.372408
13	0.47515	0.451289	0.391828
14	0.466076	0.382792	0.371636
15	0.380112	0.410125	0.394287
16	0.371801	0.349002	0.379218
17	0.291411	0.412571	0.40512
18	0.317664	0.454829	0.405328
19	0.425189	0.451365	0.403948
20	0.392561	0.400409	0.40724
21	0.378722	0.384289	0.40174
22	0.358699	0.463866	0.424118
23	0.427229	0.448404	0.411747
24	0.400672	0.464081	0.414457
25	0.393889	0.445657	0.41615
26	0.416092	0.464987	0.429321
27	0.414711	0.442125	0.428745
28	0.39509	0.513564	0.43384
29	0.433752	0.481315	0.425554
30	0.372916	0.490133	0.442647
31	0.47631	0.486888	0.432388
32	0.406117	0.419313	0.431163
33	0.365193	0.459915	0.438654
34	0.402236	0.494117	0.441741
35	0.428906	0.485554	0.447962
36	0.500752	0.502427	0.448342
37	0.410502	0.472166	0.458452
38	0.373444	0.483875	0.456555
39	0.424541	0.469112	0.452546
40	0.367319	0.432391	0.462424
41	0.446316	0.469938	0.44322
42	0.372905	0.464379	0.453037
43	0.370969	0.493541	0.453275
44	0.364383	0.484756	0.455363
45	0.340759	0.473899	0.460038
46	0.334621	0.425333	0.460582
47	0.41874	0.484361	0.460547
48	0.498933	0.500304	0.465659
49	0.406965	0.511529	0.465693
50	0.36093	0.500735	0.463396
51	0.437243	0.503671	0.469252
52	0.301947	0.539022	0.475905
53	0.388946	0.523084	0.477181
54	0.375049	0.510259	0.473214
55	0.332224	0.513604	0.47981
56	0.362991	0.505625	0.467071
57	0.326171	0.499701	0.47232
58	0.335382	0.52297	0.481275
59	0.359463	0.547421	0.47367
60	0.291458	0.527532	0.479724
61	0.359112	0.499022	0.483796
62	0.324094	0.556597	0.478923
63	0.296832	0.518158	0.480346
64	0.430201	0.523061	0.486207
65	0.227111	0.481031	0.489088
66	0.331689	0.532697	0.489264
67	0.311144	0.521788	0.491613
68	0.377662	0.502834	0.490779
69	0.445406	0.504248	0.495982
70	0.406223	0.499976	0.496991
71	0.352441	0.477159	0.49437
72	0.358235	0.512618	0.498164
73	0.326512	0.523964	0.502833
74	0.339842	0.508012	0.505023
75	0.309056	0.496687	0.503691
76	0.28676	0.511989	0.501099
77	0.387764	0.511277	0.508713
78	0.389981	0.468268	0.502106
79	0.414801	0.476915	0.509199
80	0.390922	0.48474	0.505404
81	0.340887	0.474475	0.5052
82	0.358981	0.48029	0.502385
83	0.354842	0.502823	0.508316
84	0.345516	0.509387	0.509925
85	0.302568	0.489893	0.519028
86	0.312995	0.518679	0.522831
87	0.339996	0.468687	0.513488
88	0.336304	0.491159	0.523852
89	0.425451	0.494507	0.533256
90	0.339952	0.500424	0.537812
91	0.40007	0.510453	0.538719
92	0.282589	0.470544	0.540737
93	0.315636	0.450719	0.53426
94	0.343525	0.472126	0.539097
95	0.418017	0.43978	0.535605
96	0.391251	0.471138	0.545716
97	0.305384	0.463015	0.533757
98	0.423445	0.51882	0.551868
99	0.423807	0.510438	0.547191
100	0.414774	0.497148	0.552105
101	0.399578	0.500596	0.556286
102	0.408259	0.510138	0.551125
103	0.386541	0.477851	0.550473
104	0.384147	0.526172	0.560254
105	0.492308	0.52396	0.55797
106	0.44102	0.49717	0.554053
107	0.45653	0.528375	0.551976
108	0.426116	0.516111	0.554409
109	0.490576	0.5248	0.564732
110	0.472092	0.496279	0.564907
111	0.477588	0.520876	0.566335
112	0.468497	0.504418	0.567137
113	0.484547	0.533629	0.571414
114	0.392849	0.537902	0.572447
115	0.444311	0.515015	0.567954
116	0.396443	0.52446	0.582267
117	0.438637	0.505702	0.573183
118	0.390649	0.538512	0.575945
119	0.446266	0.598721	0.575717
120	0.438502	0.529239	0.577317
121	0.442526	0.553727	0.580159
122	0.438354	0.569294	0.581906
123	0.477451	0.640279	0.58499
124	0.477091	0.584463	0.584039
125	0.506499	0.583011	0.58671
126	0.465133	0.615006	0.585353
127	0.499103	0.591552	0.583091
128	0.541024	0.619252	0.59356
129	0.50221	0.598844	0.591401
130	0.515791	0.580928	0.590328
131	0.528142	0.607866	0.593209
132	0.530111	0.563548	0.594731
133	0.596818	0.612762	0.597182
134	0.552836	0.635648	0.596558
135	0.528647	0.624751	0.604145
136	0.524325	0.625007	0.601023
137	0.539344	0.638175	0.59786
138	0.535634	0.626859	0.601943
139	0.575186	0.650601	0.609006
140	0.538396	0.588501	0.603327
141	0.520858	0.632815	0.605943
142	0.499955	0.606672	0.603881
143	0.640785	0.637924	0.61365
144	0.596821	0.658472	0.612073
145	0.685012	0.662624	0.611365
146	0.61738	0.66148	0.6145
147	0.650354	0.635354	0.614921
148	0.627405	0.662643	0.610331
149	0.633467	0.661758	0.614361
150	0.636555	0.663274	0.615984
151	0.566688	0.647298	0.620994
152	0.586672	0.67433	0.619629
153	0.692553	0.655926	0.6184
154	0.641436	0.676716	0.617024
155	0.645913	0.684652	0.62238
156	0.64155	0.688801	0.623944
157	0.65858	0.71004	0.624993
158	0.667518	0.689615	0.62161
159	0.679136	0.700011	0.628362
160	0.599626	0.690951	0.621206
161	0.679506	0.658232	0.624004
162	0.65191	0.67595	0.624609
163	0.662883	0.657448	0.624115
164	0.6622	0.658164	0.629126
165	0.662577	0.670491	0.62212
166	0.644828	0.661016	0.630155
167	0.605442	0.699545	0.632682
168	0.563478	0.667651	0.634229
169	0.601493	0.684906	0.630528
170	0.626068	0.685369	0.632742
171	0.664032	0.690575	0.631945
172	0.665328	0.649991	0.635605
173	0.617087	0.657519	0.634672
174	0.648079	0.664277	0.633893
175	0.597176	0.667525	0.636512
176	0.620436	0.665427	0.641274
177	0.681587	0.714571	0.640075
178	0.641784	0.684535	0.641336
179	0.639995	0.703768	0.64085
180	0.587214	0.682599	0.641679
181	0.648817	0.679906	0.637553
182	0.718745	0.672797	0.642272
183	0.685512	0.684905	0.639174
184	0.612441	0.729831	0.643862
185	0.703212	0.726075	0.642726
186	0.686121	0.739761	0.643597
187	0.681276	0.721291	0.642964
188	0.683578	0.73864	0.644477
189	0.721249	0.734737	0.647723
190	0.709713	0.743156	0.644215
191	0.704419	0.738417	0.647561
192	0.6884	0.741713	0.644863
193	0.710044	0.726732	0.649256
194	0.690867	0.735115	0.648567
195	0.709984	0.747932	0.649118
196	0.725458	0.726748	0.648234
197	0.699827	0.746408	0.649559
198	0.70331	0.723313	0.652906
199	0.683091	0.746524	0.652388
200	0.67036	0.713678	0.647123
201	0.721511	0.712434	0.652735

## Sheet: OCT3+Corticosterone
Simulation frame	Cross-correlations
	Ligand	Pocket	Protein
0	0.48908	0.570918	0.455964
1	0.478239	0.57515	0.446688
2	0.585604	0.542347	0.430846
3	0.413429	0.429524	0.389204
4	0.241959	0.339269	0.365161
5	0.401385	0.370708	0.373238
6	0.434879	0.485379	0.385674
7	0.276901	0.4654	0.407269
8	0.451386	0.512903	0.414468
9	0.333778	0.45941	0.399198
10	0.237363	0.402123	0.41101
11	0.442092	0.493563	0.397868
12	0.555854	0.464997	0.423919
13	0.51532	0.423285	0.402832
14	0.535924	0.502498	0.432266
15	0.443471	0.388252	0.413222
16	0.465102	0.530906	0.435175
17	0.603106	0.515998	0.442719
18	0.577045	0.56396	0.445223
19	0.517978	0.58269	0.447118
20	0.370498	0.42574	0.441911
21	0.460358	0.515323	0.452185
22	0.39553	0.519807	0.444174
23	0.573474	0.542938	0.441221
24	0.463482	0.505975	0.45585
25	0.365611	0.54099	0.443335
26	0.494616	0.564031	0.44895
27	0.286103	0.475047	0.455395
28	0.467789	0.584983	0.459632
29	0.585153	0.55774	0.451752
30	0.479303	0.564345	0.463004
31	0.499561	0.583203	0.457423
32	0.304468	0.502468	0.460124
33	0.582186	0.570689	0.46398
34	0.530285	0.602815	0.460508
35	0.530007	0.579796	0.459161
36	0.477629	0.553661	0.468302
37	0.570804	0.573969	0.465368
38	0.600959	0.530347	0.456574
39	0.582381	0.583009	0.470023
40	0.549041	0.566562	0.478267
41	0.573484	0.54138	0.470534
42	0.6045	0.570516	0.470595
43	0.540062	0.591869	0.476651
44	0.593048	0.532858	0.467792
45	0.546376	0.556077	0.476314
46	0.512337	0.537202	0.481076
47	0.46801	0.509905	0.477953
48	0.476832	0.537796	0.483085
49	0.477713	0.57211	0.483456
50	0.562654	0.588873	0.486582
51	0.615041	0.584263	0.485946
52	0.442035	0.519146	0.480994
53	0.489661	0.542277	0.48128
54	0.642766	0.593794	0.48765
55	0.538173	0.5728	0.48618
56	0.549164	0.549919	0.483375
57	0.636587	0.556098	0.484221
58	0.572018	0.555812	0.491638
59	0.520395	0.520684	0.492138
60	0.471675	0.538359	0.492869
61	0.600551	0.558831	0.491385
62	0.481517	0.546903	0.494137
63	0.571552	0.599133	0.489618
64	0.528152	0.553597	0.49767
65	0.59466	0.571237	0.494745
66	0.563	0.551383	0.488351
67	0.541653	0.563443	0.496755
68	0.648262	0.599211	0.49113
69	0.57386	0.611418	0.501707
70	0.606878	0.595303	0.504171
71	0.614858	0.593317	0.499915
72	0.568704	0.601684	0.501067
73	0.61953	0.629367	0.503767
74	0.600528	0.613461	0.50403
75	0.590866	0.56926	0.499544
76	0.626288	0.593011	0.498232
77	0.600341	0.601593	0.507746
78	0.520447	0.570935	0.503331
79	0.519408	0.605196	0.512004
80	0.615443	0.595548	0.513718
81	0.510087	0.595047	0.517125
82	0.540951	0.595754	0.512474
83	0.617783	0.603429	0.515019
84	0.566744	0.548902	0.517169
85	0.577234	0.585784	0.51959
86	0.588897	0.568924	0.525013
87	0.606089	0.549034	0.525086
88	0.610667	0.565371	0.525571
89	0.602312	0.552954	0.530849
90	0.562151	0.551568	0.527327
91	0.566413	0.571679	0.531168
92	0.47999	0.586415	0.537095
93	0.443318	0.536772	0.544493
94	0.583579	0.589123	0.551852
95	0.627181	0.561076	0.549378
96	0.423656	0.538672	0.552927
97	0.597662	0.576788	0.558315
98	0.584833	0.59314	0.562119
99	0.570489	0.577632	0.563162
100	0.49482	0.51547	0.559694
101	0.452785	0.58134	0.561672
102	0.479634	0.544347	0.562741
103	0.515716	0.554441	0.562062
104	0.58611	0.584335	0.573814
105	0.551872	0.580966	0.574383
106	0.606621	0.559424	0.577376
107	0.563291	0.594607	0.587199
108	0.654466	0.613112	0.580769
109	0.595753	0.555279	0.576305
110	0.580642	0.587184	0.588414
111	0.549077	0.58651	0.586549
112	0.557776	0.571961	0.588516
113	0.55039	0.607442	0.586534
114	0.632991	0.5802	0.589472
115	0.618149	0.580567	0.592852
116	0.583811	0.574306	0.593654
117	0.637521	0.568568	0.597812
118	0.630905	0.576007	0.593227
119	0.645265	0.594044	0.595007
120	0.675772	0.589244	0.597709
121	0.654924	0.604413	0.594776
122	0.577979	0.582214	0.594521
123	0.578617	0.585157	0.592868
124	0.649745	0.587502	0.601217
125	0.581899	0.574704	0.603216
126	0.6407	0.613139	0.603027
127	0.65484	0.608187	0.60959
128	0.572704	0.605147	0.602354
129	0.636553	0.595251	0.610168
130	0.564164	0.60224	0.606901
131	0.550567	0.619195	0.608938
132	0.632095	0.601526	0.610186
133	0.641488	0.618943	0.616051
134	0.626016	0.588883	0.613502
135	0.654544	0.604215	0.6057
136	0.609318	0.584351	0.611516
137	0.646673	0.598025	0.609243
138	0.655564	0.598518	0.61068
139	0.644105	0.605862	0.611559
140	0.648618	0.582989	0.616893
141	0.60664	0.587128	0.618642
142	0.566691	0.615567	0.618627
143	0.634214	0.588588	0.616645
144	0.632988	0.586818	0.615014
145	0.660599	0.574392	0.616145
146	0.596848	0.617756	0.62194
147	0.627406	0.617341	0.621273
148	0.628089	0.583249	0.620162
149	0.604456	0.577381	0.621636
150	0.619721	0.604534	0.621504
151	0.628505	0.586892	0.620276
152	0.610519	0.651724	0.627362
153	0.55307	0.572721	0.621927
154	0.627492	0.625549	0.62405
155	0.650555	0.634198	0.624859
156	0.622302	0.60135	0.622013
157	0.624287	0.637902	0.625863
158	0.633994	0.563837	0.626534
159	0.626893	0.611091	0.627963
160	0.629658	0.604615	0.627457
161	0.647795	0.614379	0.628319
162	0.600334	0.627169	0.625784
163	0.627499	0.60536	0.627026
164	0.593442	0.615543	0.626975
165	0.650291	0.618595	0.630904
166	0.608528	0.604921	0.633754
167	0.639562	0.632836	0.63279
168	0.646782	0.621737	0.629579
169	0.562334	0.599202	0.63633
170	0.672083	0.582941	0.637525
171	0.669949	0.596997	0.634008
172	0.660818	0.607212	0.63454
173	0.621923	0.573496	0.63339
174	0.628434	0.593248	0.630072
175	0.616201	0.610435	0.636272
176	0.646748	0.612906	0.633392
177	0.602239	0.574426	0.632832
178	0.643104	0.598035	0.641872
179	0.663313	0.59536	0.632159
180	0.614515	0.604636	0.638253
181	0.632995	0.618279	0.641413
182	0.687274	0.606304	0.639663
183	0.674958	0.5975	0.637418
184	0.611611	0.616713	0.638376
185	0.610954	0.618369	0.64243
186	0.634175	0.576654	0.64396
187	0.676349	0.602835	0.642642
188	0.649853	0.616019	0.639352
189	0.667044	0.59316	0.639842
190	0.61558	0.603373	0.640336
191	0.62227	0.607973	0.638896
192	0.554014	0.633458	0.638863
193	0.653421	0.627095	0.641536
194	0.636904	0.599119	0.644135
195	0.661912	0.610264	0.642756
196	0.647141	0.608679	0.647587
197	0.675825	0.602954	0.642728
198	0.638966	0.608355	0.646245
199	0.645442	0.596249	0.644737
200	0.648759	0.606488	0.645015
201	0.640273	0.618023	0.64363

## Sheet: OATP1B1+Estrone sulfate
Simulation frame	Cross-correlations
	Ligand	Pocket	Protein
0	0.579328	0.695796	0.577485
1	0.501121	0.651769	0.557153
2	0.491949	0.580788	0.500629
3	0.401398	0.46023	0.456656
4	0.354184	0.43599	0.419838
5	0.35096	0.470368	0.45175
6	0.482778	0.575786	0.458512
7	0.468456	0.57007	0.438125
8	0.359476	0.540056	0.437102
9	0.412365	0.497936	0.44989
10	0.565159	0.545158	0.474177
11	0.447308	0.477987	0.464071
12	0.459647	0.472566	0.459257
13	0.467518	0.502131	0.477973
14	0.651731	0.527108	0.470299
15	0.526026	0.547126	0.449098
16	0.603088	0.581502	0.472478
17	0.545305	0.534858	0.511549
18	0.529383	0.532883	0.49665
19	0.514087	0.512507	0.488955
20	0.376806	0.506332	0.487326
21	0.431491	0.556292	0.503495
22	0.400162	0.517458	0.501532
23	0.470534	0.551112	0.512592
24	0.461472	0.530283	0.502984
25	0.447206	0.49471	0.495308
26	0.530619	0.537526	0.507815
27	0.514628	0.558819	0.506855
28	0.434196	0.588533	0.512287
29	0.438056	0.544486	0.515426
30	0.546635	0.585298	0.52472
31	0.507801	0.606721	0.510194
32	0.437513	0.571703	0.508845
33	0.466095	0.564437	0.525748
34	0.31087	0.562179	0.514718
35	0.510479	0.5804	0.527834
36	0.449314	0.595979	0.524399
37	0.447532	0.612456	0.52414
38	0.467168	0.610852	0.542261
39	0.523721	0.586327	0.531224
40	0.51859	0.609052	0.542115
41	0.505668	0.583748	0.547527
42	0.476787	0.522159	0.531784
43	0.512755	0.611212	0.551414
44	0.52901	0.64878	0.538658
45	0.50974	0.615291	0.545025
46	0.540994	0.60744	0.545178
47	0.451541	0.619304	0.541884
48	0.64742	0.608241	0.532771
49	0.537568	0.620769	0.541437
50	0.542867	0.6283	0.540305
51	0.633212	0.615325	0.544963
52	0.701769	0.593571	0.538298
53	0.596842	0.635799	0.545543
54	0.62962	0.638831	0.540666
55	0.570384	0.603436	0.538928
56	0.602433	0.613163	0.545813
57	0.611846	0.596578	0.547661
58	0.663076	0.637689	0.54996
59	0.65116	0.617412	0.54731
60	0.566238	0.63055	0.552763
61	0.648978	0.656478	0.545865
62	0.642323	0.634515	0.544715
63	0.677166	0.625441	0.545883
64	0.643292	0.659726	0.557863
65	0.615858	0.629906	0.550304
66	0.572244	0.640993	0.5562
67	0.617341	0.652429	0.556179
68	0.639178	0.643215	0.553737
69	0.638461	0.664694	0.557814
70	0.636176	0.623536	0.552
71	0.666976	0.650432	0.564993
72	0.572294	0.664728	0.558919
73	0.56612	0.647503	0.568955
74	0.673185	0.680832	0.569037
75	0.5699	0.68711	0.569939
76	0.611344	0.6451	0.562639
77	0.669315	0.668428	0.569425
78	0.688935	0.655254	0.575651
79	0.641098	0.670275	0.577167
80	0.735038	0.675556	0.576161
81	0.670224	0.644601	0.563898
82	0.695229	0.667685	0.570548
83	0.648722	0.671417	0.569639
84	0.691698	0.678496	0.578666
85	0.740768	0.688028	0.574335
86	0.642774	0.675774	0.578079
87	0.669021	0.698691	0.57898
88	0.669513	0.69248	0.576339
89	0.730246	0.689271	0.575677
90	0.735671	0.70037	0.585441
91	0.656355	0.678667	0.587843
92	0.638601	0.701708	0.591566
93	0.687899	0.688456	0.589032
94	0.615999	0.702273	0.591118
95	0.604729	0.705776	0.58454
96	0.626389	0.697948	0.589872
97	0.752686	0.705999	0.594386
98	0.726858	0.713639	0.594368
99	0.664654	0.697287	0.59939
100	0.695637	0.68783	0.596922
101	0.683763	0.68548	0.597516
102	0.635409	0.682928	0.593005
103	0.663555	0.709779	0.597817
104	0.592254	0.699439	0.605865
105	0.730517	0.713683	0.607544
106	0.673991	0.697987	0.600595
107	0.767402	0.707369	0.602258
108	0.737556	0.710131	0.598404
109	0.70688	0.723782	0.598273
110	0.704265	0.720946	0.606653
111	0.694125	0.720864	0.604278
112	0.771502	0.738427	0.605006
113	0.748506	0.724139	0.602067
114	0.749263	0.710405	0.600163
115	0.739642	0.733495	0.606619
116	0.75388	0.722034	0.60875
117	0.778887	0.714684	0.607158
118	0.721937	0.704962	0.610504
119	0.703405	0.711717	0.603961
120	0.752042	0.745063	0.607922
121	0.686042	0.726879	0.608536
122	0.763216	0.73903	0.608176
123	0.731866	0.71599	0.602106
124	0.766236	0.727841	0.609011
125	0.711627	0.729574	0.60518
126	0.754831	0.742578	0.605454
127	0.727299	0.742034	0.606665
128	0.743943	0.740448	0.608181
129	0.755493	0.730285	0.604182
130	0.768524	0.725083	0.607819
131	0.720546	0.72399	0.610938
132	0.73293	0.738066	0.606641
133	0.756222	0.747573	0.614689
134	0.738807	0.743315	0.612078
135	0.725245	0.727681	0.611742
136	0.781997	0.735007	0.609622
137	0.684506	0.732586	0.611979
138	0.741086	0.736826	0.60716
139	0.731631	0.735758	0.610745
140	0.758246	0.740182	0.612867
141	0.699433	0.724315	0.60885
142	0.757656	0.74157	0.612705
143	0.729211	0.747315	0.616116
144	0.782265	0.737633	0.612774
145	0.754511	0.743949	0.616281
146	0.743516	0.753057	0.609986
147	0.760574	0.723354	0.618336
148	0.735385	0.752298	0.616877
149	0.745436	0.736707	0.619864
150	0.801682	0.754534	0.615954
151	0.755272	0.743163	0.61878
152	0.726665	0.746619	0.6154
153	0.750719	0.743531	0.615435
154	0.788124	0.738934	0.613193
155	0.78556	0.761525	0.613566
156	0.777073	0.739838	0.614318
157	0.750469	0.755474	0.617707
158	0.771282	0.757676	0.616205
159	0.77685	0.757201	0.616842
160	0.755011	0.747069	0.619524
161	0.761915	0.761316	0.620929
162	0.764592	0.747174	0.613514
163	0.758223	0.743323	0.612575
164	0.751927	0.748182	0.61565
165	0.780872	0.752729	0.610773
166	0.790665	0.749145	0.610095
167	0.776485	0.749487	0.615619
168	0.794539	0.745374	0.610582
169	0.791792	0.745554	0.614302
170	0.76632	0.752005	0.614979
171	0.767056	0.745789	0.616028
172	0.744038	0.76617	0.612072
173	0.791466	0.746645	0.614164
174	0.763259	0.754112	0.616256
175	0.785359	0.747238	0.622101
176	0.774274	0.7595	0.61993
177	0.801573	0.7621	0.61488
178	0.76079	0.758751	0.616745
179	0.787738	0.761116	0.613526
180	0.790216	0.749446	0.61541
181	0.78598	0.758779	0.61873
182	0.773755	0.756242	0.613608
183	0.753391	0.751132	0.609761
184	0.740923	0.756284	0.611627
185	0.762885	0.759818	0.613129
186	0.769318	0.750625	0.612988
187	0.767336	0.749938	0.613872
188	0.777951	0.762082	0.616092
189	0.768139	0.753498	0.617911
190	0.774321	0.749302	0.613024
191	0.760522	0.75112	0.614498
192	0.771906	0.75968	0.616433
193	0.761248	0.757353	0.616514
194	0.788911	0.747033	0.615294
195	0.781758	0.751082	0.614726
196	0.763554	0.762156	0.616756
197	0.780642	0.760873	0.621698
198	0.78753	0.754798	0.622045
199	0.752667	0.757757	0.618454
200	0.789392	0.76776	0.623207
201
